# Supplementary material for: Recoloring tomato fruit by CRISPR/Cas9-mediated multiplex gene editing
Source: Hortic Res. 2022 Sep 19;10(1):uhac214. doi: 10.1093/hr/uhac214 (PMC9832834; doi:10.1093/hr/uhac214)
Supplement: Web_Material_uhac214 [file web_material_uhac214.zip]

Archive with 5 entries (5 files):
- Supplementary Figures.docx
- Supplementary Table S1.xlsx
- Supplementary Table S2.xlsx
- Supplementary Table S3.xlsx
- Supplementary Table S4.xlsx
