# Supplementary material for: Recoloring tomato fruit by CRISPR/Cas9-mediated multiplex gene editing
Source: Hortic Res. 2022 Sep 19;10(1):uhac214. doi: 10.1093/hr/uhac214 (PMC9832834; doi:10.1093/hr/uhac214)
Supplement: Web_Material_uhac214 [file web_material_uhac214.zip › Supplementary Table S1.xlsx]

## Sheet: Supplementary Table S1
Supplementary Table S1. Results of genotyping PSY1, MYB12, and SGR1 in 13 T0 plants.
Plant	PSY1	Target1 PAM Target2 PAM	In/Del
AC	WT	GTTTCTCCTTGTGACGTCTC-AAATGG(N76)GAGAGAATCAATAGAGG-TGGTGGAAAGCAAACTAATAATGGACGGAAATTTTCT	/
#1	He	GTTTCTCCTTGTGACGTCTC-AAATGG(N76)GAGAGAATCAATAGAGG-TGGTGGAAAGCAAACTAATAATGGACGGAAATTTTCT	/
		GTTTCTCCTTGTGACGTCTC-AAATGG(N76)GAGAGAATCAATAGAGG-----------------------------AAATTTTCT	-28 bp
#2	Chi	GTTTCTCCTTGTGACGTCTC-AAATGG(N76)GAGAGAATCAATAGAGG---------------------ATGGACGGAAATTTTCT	-20 bp
		GTTTCTCCTTGTGACGTCTC-AAATGG(N76)GAGAGAATCAATAGAGG---GTGGAAAGCAAACTAATAATGGACGGAAATTTTCT	-2 bp
		GTTTCTCCTTGTGACGTCTC-AAATGG(N76)GAGAGAATCAATAGAGG-TGGTGGAAAGCAAACTAATAATGGACGGAAATTTTCT	/
#3	Chi	GTTTCTCCTTGTGACGTCTC-AAATGG(N76)GAGAGAATCAA----GG-TGGTGGAAAGCAAACTAATAATGGACGGAAATTTTCT	-4 bp
		GTTTCTCCTTGTGACGTCTC-AAATGG(N76)GAGAGAATCAATAGAG--------AAAGCAAACTAATAATGGACGGAAATTTTCT	-7 bp
		GTTTCTCCTTGTGACGTCTC-AAATGG(N76)GAGAGAATCAATAGAGG-TGGTGGAAAGCAAACTAATAATGGACGGAAATTTTCT	/
#4	Ho	GTTTCTCCTTGTGACGTCTC-AAATGG(N76)GAGAGAATCAATA-----TGGTGGAAAGCAAACTAATAATGGACGGAAATTTTCT	-4 bp
		GTTTCTCCTTGTGACGTCTC-AAATGG(N76)GAGAGAATCAATA-----TGGTGGAAAGCAAACTAATAATGGACGGAAATTTTCT	-4 bp
#5	He	GTTTCTCCTTGTGACGTCTCAAAATGG(N76)GAGAGAATCAATAGAGGATGGTGGAAAGCAAACTAATAATGGACGGAAATTTTCT	+1 bp
		GTTTCTCCTTGTGACGTCTC-AAATGG(N76)GAGAGAATCAATAGAGG-TGGTGGAAAGCAAACTAATAATGGACGGAAATTTTCT	/
#6	He	GTTTCTCCTTGTGACGTCTC-AAATGG(N76)GAGAGAATCAATAGAGG---------------------ATGGACGGAAATTTTCT	-20 bp
		GTTTCTCCTTGTGACGTCTC-AAATGG(N76)GAGAGAATCAATAGAGG-TGGTGGAAAGCAAACTAATAATGGACGGAAATTTTCT	/
#7	WT	GTTTCTCCTTGTGACGTCTC-AAATGG(N76)GAGAGAATCAATAGAGG-TGGTGGAAAGCAAACTAATAATGGACGGAAATTTTCT	/
		GTTTCTCCTTGTGACGTCTC-AAATGG(N76)GAGAGAATCAATAGAGG-TGGTGGAAAGCAAACTAATAATGGACGGAAATTTTCT	/
#8	WT	GTTTCTCCTTGTGACGTCTC-AAATGG(N76)GAGAGAATCAATAGAGG-TGGTGGAAAGCAAACTAATAATGGACGGAAATTTTCT	/
		GTTTCTCCTTGTGACGTCTC-AAATGG(N76)GAGAGAATCAATAGAGG-TGGTGGAAAGCAAACTAATAATGGACGGAAATTTTCT	/
#9	WT	GTTTCTCCTTGTGACGTCTC-AAATGG(N76)GAGAGAATCAATAGAGG-TGGTGGAAAGCAAACTAATAATGGACGGAAATTTTCT	/
		GTTTCTCCTTGTGACGTCTC-AAATGG(N76)GAGAGAATCAATAGAGG-TGGTGGAAAGCAAACTAATAATGGACGGAAATTTTCT	/
#10	WT	GTTTCTCCTTGTGACGTCTC-AAATGG(N76)GAGAGAATCAATAGAGG-TGGTGGAAAGCAAACTAATAATGGACGGAAATTTTCT	/
		GTTTCTCCTTGTGACGTCTC-AAATGG(N76)GAGAGAATCAATAGAGG-TGGTGGAAAGCAAACTAATAATGGACGGAAATTTTCT	/
#11	He	GTTTCTCCTTGTGACGTCTC-AAATGG(N76)GAGAGAATCAATAG----TGGTGGAAAGCAAACTAATAATGGACGGAAATTTTCT	-3 bp
		GTTTCTCCTTGTGACGTCTC-AAATGG(N76)GAGAGAATCAATAGAGG-TGGTGGAAAGCAAACTAATAATGGACGGAAATTTTCT	/
#12	WT	GTTTCTCCTTGTGACGTCTC-AAATGG(N76)GAGAGAATCAATAGAGG-TGGTGGAAAGCAAACTAATAATGGACGGAAATTTTCT	/
		GTTTCTCCTTGTGACGTCTC-AAATGG(N76)GAGAGAATCAATAGAGG-TGGTGGAAAGCAAACTAATAATGGACGGAAATTTTCT	/
#13	Ho	GTTTCTCCTTGTGACGTCTC-AAATGG(N76)GAGAGAATCAATAGAGGATGGTGGAAAGCAAACTAATAATGGACGGAAATTTTCT	+1 bp
		GTTTCTCCTTGTGACGTCTC-AAATGG(N76)GAGAGAATCAATAGAGGATGGTGGAAAGCAAACTAATAATGGACGGAAATTTTCT	+1 bp
Plant	MYB12	Target3 PAM Target4 PAM	In/Del
AC	WT	AAAAAGTGGGCATCAA-GAGAGGCAGATGG(N40)CTAATGGAGAAGGCTC-TTGGAGGTCGTTACCT	/
#1	He	AAAAAGTGGGCATCAA-GAGAGGCAGATGG(N40)CTAATGGAGAAGGCTC--TGGAGGTCGTTACCT	-1 bp
		AAAAAGTGGGCATCAA-GAGAGGCAGATGG(N40)CTAATGGAGAAGGCTC-TTGGAGGTCGTTACCT	/
#2	Ho	AAAAAGTGGGCATCAA------------------------------------TTGGAGGTCGTTACCT	-69 bp
#3	He	AAAAAGTGGGCATCAA------------------------------------TTGGAGGTCGTTACCT	-69 bp
#3	He	AAAAAGTGGGCATCAA-GAGAGGCAGATGG(N40)CTAATGGAGAAGGCTC-TTGGAGGTCGTTACCT	/
#4	Ho	AAAAAGTGGGCATCAA-------------------------------------TGGAGGTCGTTACCT	-70 bp
#4	Ho	AAAAAGTGGGCATCA----GAGGCAGATGG(N40)CTAATGGAGAAG------TGGAGGTCGTTACCT	-3 bp, -5 bp
		AAAAAGTGGGCATCA----GAGGCAGATGG(N40)CTAATGGAGAAG------TGGAGGTCGTTACCT	-3 bp, -5 bp
#5	Bi	AAAAAGTGGGCATCAA------------------------------------TTGGAGGTCGTTACCT	-69 bp
		AAAAAGTGGGCATCA-------------------------------------TTGGAGGTCGTTACCT	-70 bp
#6	He	AAAAAGTGGGCATCAA-------------------------------------TGGAGGTCGTTACCT	-70 bp
		AAAAAGTGGGCATCAA-GAGAGGCAGATGG(N40)CTAATGGAGAAGGCTC--TGGAGGTCGTTACCT	-1 bp
#7	Chi	AAAAAGTGGGCAT-----AGAGGCAGATGG(N40)CTAATGGAGAAGGCTC-TTGGAGGTCGTTACCT	-4 bp
		AAAAAGTGGGCATCAA-GAGAGGCAGATGG(N40)CTAATGGAGAAGGCTC-TTGGAGGTCGTTACCT	/
		AAAAAGTGGGCATCAAAGAGAGGCAGATGG(N40)CTAATGGAGAAGGCTC-TTGGAGGTCGTTACCT	+1 bp
#8	Ho	AAAAAGTGGGCATCAAAGAGAGGCAGATGG(N40)CTAATGGAGAAGGCTC--TGGAGGTCGTTACCT	+1 bp, -1 bp
#8	Bi	AAAAAGTGGGCATCAAAGAGAGGCAGATGG(N40)CTAATGGAGAAGGCTC--TGGAGGTCGTTACCT	+1 bp, -1 bp
#9	Ho	AAAAAGTGGGCATCA--------------------------------------TGGAGGTCGTTACCT	-71 bp
#10	Bi	AAAAAGTGGGCATCAA------------------------------------TTGGAGGTCGTTACCT	-69 bp
#10	Bi	AAAAAGTGGGCATCAA------------------------------------TTGGAGGTCGTTACCT	-69 bp
	Bi	AAAAAGTGGGCATCA-------------------------------------TTGGAGGTCGTTACCT	-70 bp
#11	Ho	AAAAAGTGGGCATCA-------------------------------------TTGGAGGTCGTTACCT	-70 bp
#11	Bi	AAAAAGTGGGCATCAAAGAGAGGCAGATGG(N40)CTAATGGAGAAGGCTCTTTGGAGGTCGTTACCT	-70 bp
#12	Ho	AAAAAGTGGGCATCAA-G------AGATGG(N40)CTAATGGAGAAGGCTC-TTGGAGGTCGTTACCT	-6 bp
#13	Ho	AAAAAGTGGGCATCAA-G------AGATGG(N40)CTAATGGAGAAGGCTC-TTGGAGGTCGTTACCT	-6 bp
#13	Ho	AAAAAGTGGGCAT----------------------------------------TGGAGGTCGTTACCT	-73 bp
	Bi	AAAAAGTGGGCAT----------------------------------------TGGAGGTCGTTACCT	-73 bp
Plant	SGR1	PAM Target5 Target6 PAM	In/Del
AC	WT	TGTCCATTGCCACATTAGTGGAGGCC(N40)CTTCTGCAAAGAACTCC-CTGTGG	/
#1	He	TGTCCATTGCCACATTAGTGGAGGCC(N40)CTTCTGCAAAGAACTCCCCTGTGG	+1 bp
		TGTCCATTGCCACATTAGTGGAGGCC(N40)CTTCTGCAAAGAACTCC-CTGTGG	/
#2	WT	TGTCCATTGCCACATTAGTGGAGGCC(N40)CTTCTGCAAAGAACTCC-CTGTGG	/
		TGTCCATTGCCACATTAGTGGAGGCC(N40)CTTCTGCAAAGAACTCC-CTGTGG	/
#3	WT	TGTCCATTGCCACATTAGTGGAGGCC(N40)CTTCTGCAAAGAACTCC-CTGTGG	/
		TGTCCATTGCCACATTAGTGGAGGCC(N40)CTTCTGCAAAGAACTCC-CTGTGG	/
#4	Ho	TGTCCATTGCCACATTAGTGGAGGCC(N40)CTTCTGCAAAGAACTCCCCTGTGG	+1 bp
		TGTCCATTGCCACATTAGTGGAGGCC(N40)CTTCTGCAAAGAACTCCCCTGTGG	+1 bp
#5	Ho	TGTCCATTGCCACATTAGTGGAGGCC(N40)CTTCTGC---------C-CTGTGG	-9 bp
		TGTCCATTGCCACATTAGTGGAGGCC(N40)CTTCTGC---------C-CTGTGG	-9 bp
#6	Bi	TGTCCATTGCCACATTAGTGGAGGCC(N40)CTTCTGCAAAGAACTCCTCTGTGG	+1 bp
		TGTCCATTGCCACATTAGTGGAGGCC(N40)CTTCTGCAAAGAAC------GTGG	-5 bp
#7	He	TGTCCATTGCCACATTAGTGGAGGCC(N40)CTTCTGCAAAGAACTCCTCTGTGG	/
		TGTCCATTGCCACATTAGTGGAGGCC(N40)CTTCTGCAAAGAACTCCTCTGTGG	/
#8	Ho	TG----------CATTAGTGGAGGCC(N40)CTTCTGCAAAGAACTCC-CTGTGG	-10 bp
		TG----------CATTAGTGGAGGCC(N40)CTTCTGCAAAGAACTCC-CTGTGG	-10 bp
#9	Ho	TGTCCATTGCCACATTAGTGGAGGCC(N40)CTTCTGCAAAGAACTCC--TGTGG	-1 bp
		TGTCCATTGCCACATTAGTGGAGGCC(N40)CTTCTGCAAAGAACTCC--TGTGG	-1 bp
#10	WT	TGTCCATTGCCACATTAGTGGAGGCC(N40)CTTCTGCAAAGAACTCC-CTGTGG	/
		TGTCCATTGCCACATTAGTGGAGGCC(N40)CTTCTGCAAAGAACTCC-CTGTGG	/
#11	He	TGTCCATTGCCACATTAGTGGAGGCC(N40)CTTCTGC---------C-CTGTGG	-9 bp
		TGTCCATTGCCACATTAGTGGAGGCC(N40)CTTCTGCAAAGAACTCC-CTGTGG	/
#12	He	TGTCCATTGCCACATTAGTGGAGGCC(N40)CTTCTGC---------C-CTGTGG	-9 bp
		TGTCCATTGCCACATTAGTGGAGGCC(N40)CTTCTGCAAAGAACTCC-CTGTGG	substitution
#13	WT	TGTCCATTGCCACATTAGTGGAGGCC(N40)CTTCTGCAAAGAACTCC-CTGTGG	/
		TGTCCATTGCCACATTAGTGGAGGCC(N40)CTTCTGCAAAGAACTCC-CTGTGG	/
Note：
Target1=7.6%(1/13)
Target2=38.4%(5/13)
Target3=92.3%(12/13)
Target4=84.6%(11/13)
Target5=7.6%(1/13)
Target1=61.5%(8/13)
