# Supplementary material for: Recoloring tomato fruit by CRISPR/Cas9-mediated multiplex gene editing
Source: Hortic Res. 2022 Sep 19;10(1):uhac214. doi: 10.1093/hr/uhac214 (PMC9832834; doi:10.1093/hr/uhac214)
Supplement: Web_Material_uhac214 [file web_material_uhac214.zip › Supplementary Table S2.xlsx]

## Sheet: Supplementary Table S2
Supplementary Table S2. Potential off-target sites of sgRNAs1–6 in the tomato genome.
Name	On-target and off-target sequence	No. of mismatches	Locus	Location (SL3.0)	Gene	Mutation detected
T1	TCTCCTTGTGACGTCTCAAA	On target	Chr03	4352398-4352419	PSY1 (Solyc03g031860)	+
T1–OT	TTACATTGTGACATCTCAAA	4	Chr01	92798749 -92798770	Solyc01g104444	–
T2	GAGAGAATCAATAGAGGTGG	On target	Chr03	4352497-4352518	PSY1 (Solyc03g031860)	+
T2–OT	GAAAGAATCAACAGAGATGG	3	Chr02	37935445-37018866	Solyc02g067180	–
T3	GGGCATCAAGAGAGGCAGA	On target	Chr01	78744869-78744890	MYB12 (Solyc01g079620)	+
T3–OT	GAGCATCAAGAGAGAAAGA	3	Chr03	5848650-5848671	Solyc03g034110	–
T4	CTAATGGAGAAGGCTCTTGG	On target	Chr01	78605178-78605199	MYB12 (Solyc01g079620)	+
T4–OT	CTAATGGTGAAGGCTCTTGG	1	Chr12	61801084-61801105	Solyc12g049350	–
T5	GGCCTCCACTAATGTGGCAA	On target	Chr08	63535003-63535024	SGR1 (Solyc08g080090)	+
T5–OT	AGCACCCAATAATGTGGCAG	5	Chr07	2889282-2889303	Solyc07g008170	–
T6	CTTCTGCAAAGAACTCCCTG	On target	Chr08	63534940-63534961	SGR1 (Solyc08g080090)	+
T6–OT	TTTCTGCAAGGAACTACCTG	3	Chr12	63378343-63378364	Solyc12g056480.2	–
Red text indicates mismatches to the target site.+, mutations detected; –, mutations not detected.
