# Supplementary material for: Recoloring tomato fruit by CRISPR/Cas9-mediated multiplex gene editing
Source: Hortic Res. 2022 Sep 19;10(1):uhac214. doi: 10.1093/hr/uhac214 (PMC9832834; doi:10.1093/hr/uhac214)
Supplement: Web_Material_uhac214 [file web_material_uhac214.zip › Supplementary Table S3.xlsx]

## Sheet: Supplementary Table S3
Supplementary Table S3. Primers used in this study
Name	Sequence (5'→3')
PMS1F	ATATATGGTCTCGTTTGCTCCTTGTGACGTCTCAAAGTTTTAGAGCTAGAAATAGC
PMS2R	ATTATTGGTCTCGTGATTCTCTCTGCACCAGCCGGGAATCGAA
PMS2F	ATATATGGTCTCGATCAATAGAGGTGGGTTTTAGAGCTAGAAATAGC
PMS3R	ATTATTGGTCTCGCTTGATGCCCTGCACCAGCCGGGAATCGAA
PMS3F	ATATATGGTCTCGCAAGAGAGGCAGAGTTTTAGAGCTAGAAATAGC
PMS4R	ATTATTGGTCTCGTCTCCATTAGTGCACCAGCCGGGAATCGAA
PMS4F	ATATATGGTCTCGGAGAAGGCTCTTGGGTTTTAGAGCTAGAAATAGC
PMS5R	ATTATTGGTCTCGCTAATGTGGCAATGCACCAGCCGGGAATCGAA
PMS5F	ATATATGGTCTCGTTAGTGGAGGCCGTTTTAGAGCTAGAAATAGC
PMS6R	ATTATTGGTCTCGAAACCAGGGAGTTCTTTGCAGAAGTGCACCAGCCGGGAATCGAA
zCas9-F	TTGACAAGCTGTTCATCCAG
zCas9-R	CCTTCGTAATCTCGGTGTTC
PSY1-crTestF	GTTGGTTTGCCTGTCTGTGGTC
PSY1-crTestR	ATATGCTTCACTCAACAAGCCCA
MYB12-crTestF	ATCAAAGAGTGACATGCAATGCAA
MYB12-crTestR	CCTCTTGAGAAGTAATGTTCCCTC
sgr1-crTestF	ATCCGTGCCGTCTATTGTTCT
sgr1-crTestR	ACACTCACTGGGGGAAAGCAA
PMSOFT1-testF	GGGGTCTTGGGAAAGTTCCGTT
PMSOFT1-testR	GGAGAACCCAAGAACTCGCCT
PMSOFT2-testF	GTCCCAACCTTTCACCTGCAGA
PMSOFT2-testR	GGCTCAAAGAACTCTCAGCCAG
PMSOFT3-testF	GGATGGTGTTGAAGGAAATGCCA
PMSOFT3-testR	ACCTTGTTGTTGTGCTAGTTGGG
PMSOFT4-testF	TGGGACAAACAAACATGCTAGTGT
PMSOFT4-testR	GGGGGTGAATACTACTTGTGTGG
PMSOFT6-testF	ACTGTCTGTCGTAACGCAAGC
PMSOFT6-testR	GGAATAAGGCCCGAAATGCCT
PMSOFT5-testF	TTCCCTTTCTTGCAGTGGACG
PMSOFT5-testR	TGGTGTCGGGGCTAGCTTGA
