# Supplementary material for: Recoloring tomato fruit by CRISPR/Cas9-mediated multiplex gene editing
Source: Hortic Res. 2022 Sep 19;10(1):uhac214. doi: 10.1093/hr/uhac214 (PMC9832834; doi:10.1093/hr/uhac214)
Supplement: Web_Material_uhac214 [file web_material_uhac214.zip › Supplementary Table S4.xlsx]

## Sheet: Supplymental Table S4
Supplymental Table S4. Genotyping of the BC1F2 population
Plant	Mutation types
	PSY1	MYB12	SGR1
#3-1	n	he	ND
#3-2	he	ND	ND
#3-3	ho	he	ND
#3-4	he	ND	ND
#3-5	he	ND	ND
#3-6	ho	he	ND
#3-7	n	n	he
#3-8	n	he	ND
#3-9	ho	ho	n
#3-10	he	ND	ND
#3-11	he	ND	ND
#3-12	he	ND	ND
#3-13	n	ho	he
#3-14	ho	he	ND
#3-15	ho	n	he
#3-16	n	he	ND
#3-17	he	ND	ND
#3-18	he	ND	ND
#3-19	he	ND	ND
#3-20	ho	ho	ho
#3-21	ho	he	ND
#3-22	he	ND	ND
#3-23	ho	he	ND
#3-24	n	n	ho
#3-25	n	ho	n
#3-26	he	ND	ND
#3-27	n	n	he
#3-28	he	ND	ND
#3-29	n	ho	he
#3-30	he	ND	ND
#3-31	n	n	he
#3-32	he	ND	ND
#3-33	he	ND	ND
#3-34	ho	n	ho
#3-35	he	ND	ND
#3-36	ho	n	n
#3-37	he	ND	ND
#3-38	ho	he	ND
#3-39	he	ND	ND
#3-40	he	ND	ND
#3-41	he	ND	ND
#3-42	he	ND	ND
#3-43	n	ho	ho
#3-44	ho	he	ND
#3-45	n	he	ND
#3-46	n	ho	n
#3-47	ho	he	ND
#3-48	he	ND	ND
#3-49	he	ND	ND
#3-50	n	he	ND
#3-51	ho	n	he
#3-52	he	ND	ND
#3-53	ho	he	ND
#3-54	he	ND	ND
#3-55	he	ND	ND
#3-56	n	n	n
#3-57	n	he	ND
#3-58	he	ND	ND
#3-59	he	ND	ND
#3-60	he	ND	ND
#3-61	ho	ho	he
#3-62	he	ND	ND
#3-63	ho	n	he
#3-64	n	he	ND
#3-65	n	ho	he
#3-66	n	he	ND
#3-67	n	n	he
#3-68	he	ND	ND
#3-69	he	ND	ND
#3-70	he	ND	ND
#3-71	he	ND	ND
#3-72	he	ND	ND
#3-73	n	he	ND
#3-74	he	ND	ND
#3-75	he	ND	ND
#3-76	he	ND	ND
#3-77	n	he	ND
#3-78	ho	he	ND
#3-79	ho	n	he
#3-80	he	ND	ND
#3-81	he	ND	ND
#3-82	ho	n	he
#3-83	he	ND	ND
#3-84	ho	n	he
#3-85	he	ND	ND
#3-86	he	ND	ND
#3-87	he	ND	ND
#3-88	he	ND	ND
#3-89	he	ND	ND
#3-90	n	ho	ho
#3-91	he	ND	ND
#3-92	ho	he	ND
#3-93	ho	he	ND
#3-94	n	he	ND
#3-95	he	ND	ND
#3-96	he	ND	ND
#3-97	ho	n	he
#3-98	he	ND	ND
#3-99	n	he	ND
#3-100	ho	ho	n
#3-101	ho	n	he
#3-102	n	he	ND
#3-103	n	he	ND
#3-104	ho	n	n
#3-105	he	ND	ND
#3-106	n	he	ND
#3-107	ho	he	ND
#3-108	ho	he	ND
#3-109	he	ND	ND
#3-110	n	he	ND
#3-111	he	ND	ND
#3-112	ho	n	ho
#3-113	he	ND	ND
#3-114	he	ND	ND
#3-115	he	ND	ND
#3-116	he	ND	ND
#3-117	he	ND	ND
#3-118	n	ho	n
#3-119	he	ND	ND
#3-120	ho	he	ND
#3-121	he	ND	ND
#3-122	n	ho	he
#3-123	he	ND	ND
#3-124	he	ND	ND
#3-125	ho	n	he
#3-126	n	n	ho
#3-127	ho	he	ND
#3-128	he	ND	ND
#3-129	ho	ho	he
#3-130	he	ND	ND
#3-131	ho	n	he
#3-132	n	he	ND
#3-133	he	ND	ND
#3-134	he	ND	ND
#3-135	he	ND	ND
#3-136	n	he	ND
#3-137	n	he	ND
#3-138	n	he	ND
#3-139	n	n	n
#3-140	he	ND	ND
#3-141	he	ND	ND
#3-142	he	ND	ND
#3-143	n	ho	he
#3-144	n	he	ND
#3-145	he	ND	ND
#3-146	he	ND	ND
#3-147	he	ND	ND
#3-148	ho	he	ND
#3-149	he	ND	ND
#3-150	ho	n	he
#3-151	n	ho	ho
#3-152	ho	ho	he
#3-153	he	ND	ND
#3-154	ho	ho	he
#3-155	he	ND	ND
#3-156	he	ND	ND
#3-157	ho	he	ND
#3-158	n	he	ND
#3-159	ho	ho	he
#3-160	he	ND	ND
#3-161	he	ND	ND
#3-162	ho	ho	he
#3-163	he	ND	ND
#3-164	ho	he	ND
#3-165	n	ho	he
#3-166	ho	ho	ho
#3-167	n	he	ND
#3-168	ho	he	ND
#3-169	he	ND	ND
#3-170	ho	n	he
#3-171	he	ND	ND
#3-172	ho	he	ND
#3-173	he	ND	ND
#3-174	he	ND	ND
#3-175	he	ND	ND
#3-176	he	ND	ND
#3-177	ho	ho	ho
#3-178	he	ND	ND
#3-179	n	n	ho
#3-180	n	he	ND
#3-181	he	ND	ND
#3-182	he	ND	ND
#3-183	he	ND	ND
#3-184	he	ND	ND
#3-185	he	ND	ND
#3-186	n	n	he
#3-187	he	ND	ND
#3-188	n	he	ND
#3-189	ho	n	he
#3-190	ho	he	ND
#3-191	ho	n	he
#3-192	n	he	ND
#3-193	he	ND	ND
#3-194	he	ND	ND
#3-195	n	ho	ho
#3-196	he	ND	ND
#3-197	ho	he	ND
#3-198	ho	he	ND
#3-199	n	he	ND
#3-200	n	he	ND
#3-201	n	he	ND
#3-202	n	he	ND
#3-203	he	ND	ND
#3-204	ho	n	n
#3-205	n	he	ND
#3-206	he	ND	ND
#3-207	he	ND	ND
#3-208	n	he	ND
#3-209	he	ND	ND
#3-210	ho	he	ND
#3-211	he	ND	ND
#3-212	ho	he	ND
#3-213	he	ND	ND
#3-214	n	ho	ho
#3-215	he	ND	ND
#3-216	ho	ho	ho
#3-217	ho	n	n
#3-218	he	ND	ND
#3-219	n	he	ND
#3-220	n	he	ND
#3-221	n	he	ND
#3-222	he	ND	ND
#3-223	n	he	ND
#3-224	he	ND	ND
#3-225	he	ND	ND
#3-226	n	he	ND
#3-227	he	ND	ND
#3-228	n	n	ho
#3-229	he	ND	ND
#3-230	n	n	he
#3-231	he	ND	ND
#3-232	he	ND	ND
#3-233	ho	ho	he
#3-234	n	n	n
#3-235	he	ND	ND
#3-236	ho	he	ND
#3-237	he	ND	ND
#3-238	ho	ho	n
#3-239	n	he	ND
#3-240	n	n	he
#3-241	n	ho	he
#3-242	he	ND	ND
#3-243	ho	n	he
#3-244	n	he	ND
#3-245	he	ND	ND
#3-246	he	ND	ND
#3-247	he	ND	ND
#3-248	n	he	ND
#3-249	ho	ho	n
#3-250	he	ND	ND
#3-251	he	ND	ND
#3-252	ho	n	he
#3-253	n	ho	he
#3-254	he	ND	ND
#3-255	ho	he	ND
#3-256	ho	n	he
#3-257	he	ND	ND
#3-258	n	he	ND
#3-259	n	he	ND
#3-260	he	ND	ND
#3-261	he	ND	ND
#3-262	he	ND	ND
#3-263	ho	n	he
#3-264	he	ND	ND
#3-265	n	n	ho
#3-266	ho	n	he
#3-267	he	ND	ND
#3-268	he	ND	ND
#3-269	ho	he	ND
#3-270	he	ND	ND
#3-271	n	ho	ho
#3-272	n	n	he
#3-273	n	he	ND
#3-274	n	ho	he
#3-275	he	ND	ND
#3-276	ho	n	he
#3-277	ho	he	ND
#3-278	he	ND	ND
#3-279	he	ND	ND
#3-280	he	ND	ND
#3-281	ho	he	ND
#3-282	ho	n	he
#3-283	he	ND	ND
#3-284	he	ND	ND
#3-285	n	he	ND
#3-286	n	ho	n
#3-287	he	ND	ND
#3-288	ho	n	he
Note:
n	Unmutated
he	Hetrozygous
ho	Homozygous
ND	Non detected
